# Supplementary material for: 3’Igh enhancers hs3b/hs4 are dispensable for Myc deregulation in mouse plasmacytomas with T(12;15) translocations
Source: Oncotarget. 2018 Oct 2;9(77):34528–42. doi: 10.18632/oncotarget.26160 (PMC6195379; doi:10.18632/oncotarget.26160)
Supplement: Supplementary file 2 [file oncotarget-09-34528-s002.xlsx]

## Sheet: Sheet1
	Supplementary Table 1: Summary of findings in hs3b-4-/- and hs3b-4+/- PCT cell lines
Mouse ID	Sex	3'KO	Tumor Genotype	Latency (days)	Ig Myc FISH	Allele usage for T(12;15)	SKY	T(12;15) junction	T(15;12) junction	Chr 12 VDJ-C	M-spike	ELISA
77206	m	-/-		101	not done	KO		not determined	not determined	Vh10.2a-DSP2.3-JH4-C? IF unmutated	yes	IgG2a and IgG2b
77208	f	-/-		199	not done	KO		not determined	not determined	V?-Em-Sm-Sg2b-Cg2b	yes	IgG2b
77210	f	-/-		88	12;15	KO		Cg2b-Sg2b-Sm-myc	J558.b-DST4.2-JH1-Em-Sm-myc	7183.2.3-DFL16.1-JH4-Ca outF minimally mutated	not done
77216	m	-/-		143	12;15	KO	(12;15) (15;12)	Cm-Sm-myc	not present		no
77217	m	-/-		157	12;15	KO		C?-3'Em-myc	DFL16.1-Jh2-Em-myc	VHGAM3.8.a5.105-DSP2.5-J4-Cm IF unmutated	yes
77609	m	-/-		101	6;15	KO		not applicable	not applicable		no
77628	m	-/-		73	12;15	KO		Ca-Sa-myc	Sm-myc	Vh10.2a DSP2.9 JH3-Cm IF unmutated	no
78217	m	-/-		129	12;15	KO		Ca-Sa-myc	VH10.3a-DSP2.5-JH4-Cm-unswitched-Sa-myc	VGAM3.8.a1.96 DSP2.3 JH2-Cm IF minimally mutated	no
78230	m	-/-		87	12;15	KO		Cm-Sm-myc	Sm-myc	?-Ca	no
78626	m	-/-		123	12;15	KO		Ca-Sa-myc	Sm-myc		yes
78635	m	-/-		11	not done	KO		Cm-Sm-myc	J558.13-JH2-Em-Sm-myc	VH7183.a2.- DSp2.2-J4-C? outF unmutated	yes
79096	m	-/-		95	not done	KO		Cm-Sm-myc	Sm-myc		yes
79097	m	-/-		67	12;15	KO		Cm-Sm-myc	Sm-myc	J558.35-DSP2.8-JH3-C? unmutated	yes
79298	f	-/-		137	12;15	KO		Cm-Sm-myc	Sm-myc	VGAM3.8.a2.98-DFL16.1-JH3-C? outF unmutatd	no
79299	f	-/-		152	12;15	KO		Cm-Sm-myc	Sm-myc	J558.36-DFL16.1-JH4-C? IF unmutated	no
79304	f	-/-		123	12;15	KO	(12;15) (15;12) (12;6) (3;4) (4;3)	Cm-Sm-myc	Sm-myc		no
79606	f	-/-		81	No translocation	KO		not determined	not determined		yes	IgG2b
79607	f	-/-		95	12;15	KO		Ca-Sa-myc	Sm-myc	VGAM3.8.a1.96-DSP2.5-JH4-Cg2b IF minimally mutated	yes	IgG2b
79611	m	-/-		95	12;15	KO	(12;15) (15;12)	Cm-Sm-myc	Sm-myc	J558.5-DSP2.5-JH2-Ca IF unmutated	no
79923	m	-/-		77	12;15	KO	(12;15) (15;17) (17;4)	DSP2.13-J2-myc	7183.a37.59-myc		no
79955	m	-/-		147	12;15	KO		C?-Sm-myc	not determined	7183.2.3-DSP2.10-JH2-Cm outF unmutated	not done
80585	f	-/-		63	not done	KO		C?-J3-myc	DFL16-J4-myc		no
79081	f	+/-		39	12;15	WT		Ca-Sa-myc	Sa-myc	7183.2.3-DFL16.1-JH4-Cg2a outF unmutated	yes
79082	f	+/-		152	not done	not done		Ca-Sa-myc	Sa-myc		yes	IgG2b
82407	m	+/-	+/-	113	12;15	WT		Ca-Sa-myc	not determined		not done
82789	m	+/-	+/-	184	12;15	WT	(12;15) (15;12) (11;15) 2(15;11) (4;16)	Ca-Sa-myc	Sm-myc		not done
82792	m	+/-		113	6;15	not done		N/A	not determined		not done
82793	f	+/-		246	not done	not done		not done	not done		not done
82794	f	+/-	-/-	270	2x12;15, no norm 12	KO, WT absent	2(12;15) (15;12) (18;16)	Cm-Sm-myc	36-60.a8.117-DFL16.3-JH4-Em-Myc	Not present	not done
82797	m	+/-	+/-	99	12;15	KO, WT present		not done	not done		not done
82800	f	+/-	+/-	270	12;15	KO, WT present		Ca-Sa-myc	Sm-myc		not done
84109	m	+/-		190	2x12;15, no norm 12	KO, WT absent	2(12;15) (15;12) (5;10) (10;5)	not done	not done	Not present	not done
84114	m	+/-	+/-	190	12;15	KO, WT present		Cm-Sm-myc	Sm-myc		not done
84572	f	+/-		64	12;15	KO, WT present		not done	not done		not done
84591	f	+/-	+/-	168	12;15	WT	2(12;15) (15;12) (14;13) 2(13;14)	not determined	not determined	J558.8-DSP2.3-J3-J4-Cm IF minimaly mutated	not done
84592	m	+/-	+/-	127	12;15	KO, WT (12;13)	(12;15) (15;12) (12;13) (13;12)	Cm-Sm-myc	not determined	J558.19-DFL16.1-J4-C? IF unmutated	not done
84609	m	+/-	+/-	223	12;15	WT		not determined	J606.1.79 DSP2.2-J4-Em-far 5'Myc	J558.37 DSP2.9 JH2-J3-Em-Sm-delSm-Cm outF minimally mutated	not done
84795	f	+/-	+/-	182	not done	not done		Cm-Sm-myc	5'Sm-Myc		not done
84829	m	+/-	+/-	92	12;15	WT		Cg2a-Sg2a-myc	Em-Myc	VH36-60.a6.114-DFL16.1-JH2-C?	not done
85246	f	+/-	-/-	99	2x12;15, no norm 12	KO, WT absent	2(12;15) (15;12) (7;4) (4;7)	Ca-Sa-myc	Q52-J3-J4--Cm-unswitched-Sa-myc	Not present	not done
85248	m	+/-		168	12;15	WT		not done	not done		not done
85256	m	+/-	+/-	127	12;15	KO, WT present		Cm-Sm-myc	Sm-myc		not done
86364	f	+/-	+/-	123	not done	not done		Cg2b-Sg2b-myc	Sm-myc		not done
