# Supplementary material for: 3’Igh enhancers hs3b/hs4 are dispensable for Myc deregulation in mouse plasmacytomas with T(12;15) translocations
Source: Oncotarget. 2018 Oct 2;9(77):34528–42. doi: 10.18632/oncotarget.26160 (PMC6195379; doi:10.18632/oncotarget.26160)
Supplement: Supplementary file 3 [file oncotarget-09-34528-s003.xlsx]

## Sheet: Sheet1
	Supplementary Table 2: Characterization of T(12;15) breakpoint junctions in hs3b-4-/- and hs3b-4+/- PCTs
		Tumor ID	Translocation/allele	c-myc breakpoint	Ig breakpoint 12;15	Ig breakpoint 15;12	Breakpoint location relative to Myc TSS (bp)	Distance between 3'Ca (Hs3a) or Em and c-myc TSS (bp)	c-myc breakpoint sequence	Ig breakpoint sequence
	3'KO-/-	77210	(12;15)	5' of TSS	Sm/Sg2bc	Sm	-179	~55,000	GTGGGGAGCCGGGGAAAGAGGAGGAGGAGC	gTGGGGTAAGCTGGGATGAGCTGGGGTGAG
		77216	(12;15)	5' of TSS	Sm	Not present by FISH	-316	~176,000	CTTTCTGTACGGTTGTTCGGGCGCAGCGCT	GAGCTGAGCTGGGGTGAGCTGAGCTGGGGT
		77217	(12;15)	5' of TSS	3'Em	ND	-125	177910	TTTTCCTCCTCTCGCTTCCCCGCCCTCTGC	cAGACCAGGCTGCTGCTGGGTAGGCCTGGA
		77628	(12;15)	5' of TSS	Sa	Sm	-353	~14,000	ACTGTGTTCTTGCCCTGCGTATATCAGTCA	GCTAGGCTAGAATGGACTGAGCTGAGCTCA
		78230	(12;15)	5' of TSS	Sm	Sm	-185	~176,000	AGCCGGGGAAAGAGGAGGAGGAGCCTCAGC	TGAGCTGGGCTGAGCTGGGGTGAGCTGAGC
		78217	(12;15)	5' of TSS	invSa	Sa	-222	~14,000	CCCAGTACTCCGGCTCCGGGGTGTAAACAG	GCAGCCTAGCTTAGCCTAGCCTATtCCAGC
		78626	(12;15)	5' of TSS	Sa	Sm	-148	~14,000	TCTGCTTTGGGAACTCGGGAGGGGGGCTAG	CTGAGTTGAGCTGGAATGAGATTAGATGAG
		78635	(12;15)	5' of TSS	Sm	Sm	-591	~176,000	AAAACGATGTCTGGAATTTTATTAAAATTG	AGCTGGGGTGAGCTGGGCTGAGCTGGGGTG
		79096	(12;15)	5' of TSS	Sm	Sm	-266	~176,000	AATTAACTGCGCGCCCGACCATTTTtTCTT	GGGTGAGCTGAGATGGGGTGAGCTGAGCTG
		79097	(12;15)	5' of TSS	Sm	Sm	-686	~176,000	GGGGAAGGCATTGTGTATTTTGCCTTTGGT	GGCTGAGTGAGCTGAGCTGAGCTGGGGTGA
		79298	(12;15)	5' of TSS	Sm	Sm	-362	~176,000	TTGCCCTGCGTATATCAGTCACCGCAGGTG	AGCTGAGCTGAGCTGGGCTGAGCTGAGCTG
		79299	(12;15)	5' of TSS	invSm	Sm	-1030	~176,000	CAGTTTGCAGCAGACTCTGGTTTAGGAGCT	CAGCCCAGCTCACCCCAGCTCAGCTCACCT
		79304	(12;15)	5' of TSS	Sm	Sm	-637	~176,000	CACGTATACTTGGAGAGCCACTTAGGGATA	GCTGAGCTGGGGTGAGCTGAGCTGAGCTGG
		79606	15	intron1	N/Af	N/A	1326	N/A	TGTTACGGAACCGCTCAGATCACGACTCAC	acgggtacccgggcgactcagtctatcggatgac
		79607	(12;15)	5' of TSS	Sa	Sm	-1020	~14,000	CCTGTGGAGCCAGTTTGCAGCAGACTCTGG	GCAAGGATTATTAGGAGACAACAACAAAGG
		79611	(12;15)	5' of TSS	Sm	Sm	-837	~176,000	TAGGTCTCCCTGCGCAGTCCAGTAAAGTGG	GGGTGAGCTGAGCTGTGCTGGGCTAGGCTG
		79923	(12;15)	5' of TSS	DSP2.13/J2	7183.37.51FW3	-689	~2,200a	GAAGGCATTGTGTATTTTGCCTTTGGTCGT	gggactacgtCTTTGACTACTGGGGCCAAG
		79955	(12;15)	5' of TSS	Sm	ND	-189	?d	GGGAAAGAGGAGGAGGAGTatCAGCCCCGC	TGAGATGAGCTGGGGTGAGCTGAGCTGAGC
		80585	(12;15)	5' of TSS	J3-J4 intron	DFL16.1/J2-J3	-612	~1,300a	TTAAAATTGCTCAGCAACTCACTGCCACGT	CTCTGGGGTTTTTGTCGGGTATAGAGGAAA
	3'KO+/-	79081	(12;15)WT	5' of TSS	Sa	Sa	-376	~14,000	TCAGTCACCGCAGGTGGAACAGCTGCCTCG	GGCTGGTGTGAGCTGGGTTAGGCTGAGCTG
		79082	(12;15)ND	5' of TSS	Sa	Sa	-225	~14,000	GTACTCCGGCTCCGGGGTGTAAACAGTAAT	GTGAGCTGAGCTGAGCTGAGCTGAGCTGGA
		82789	(12;15)WT	5' of TSS	Sa	ND	-255	~14,000	AGCGCAGCATGAATTAACTGCGCGCCCGAC	TGGAATGAGCTAGGATGAGCTGAGCTAGGC
		82794	(12;15)KO	5' of TSS	Sm	Em	-590	~176,000	AAAAACGATGTCTGGAATTTTATTAAAATT	GCTGAGCTGGGCTAGGCTGAGCTGAGCTAG
		82800	(12;15)KO	5' of TSS	Sa	Sm	-378	~14,000	AGTCACCGCAGGTGGAACAGCTGCCTCGCT	GGGCTGGGCTGGTGTGAGCTGGGTTAGGCT
		84829	(12;15)WT	5' of TSS	Sg2a	Sm	-168	~50,000	AGGGGGGCTAGTGGGGAGCCGGGGAAAGAG	ACCAGGCAGTACAGCTGTGCGTGGGAATCA
		84114	(12;15)KO	5' of TSS	Sm	Sm	-844	~176,000	GGGTGGTGTGGAGGCGGCTCTTTCCCCTGT	GCTGGGGTGAGCTGAGCTGAGCTGGGTTAC
		85246	(12;15)KO	5' of TSS	Sa	Sa	-1081	~14,000	AGACGCGAGAATATGCCATGAATcGGGGGa	TGGGATAAAaTAGAGTAAGTAGACTGGCCA
		86364	(12;15)ND	5' of TSS	Sg2b	Sm	-337	~55,000	CGCAGCGCTCGGCTGAACTGTGTTCTTGCC	TGTGGGTGACTTGCAGATGTTGGAAATGTG
		*TSS = transcription start site - P1 promoter in mm9 15:61,816,897
		aFor this tumor, the closest enhancer is Em
		bSequence could not be determined.
		cComposit switch region
		dC-region has not been determined by PCR
		eFISH not done
		fMuLV integration
		Lower case - insertions or deviations from germline
		Underlined - microhomology at breaksites
		ND - not determined
		N/A - not applicable
