# Supplementary material for: 3’Igh enhancers hs3b/hs4 are dispensable for Myc deregulation in mouse plasmacytomas with T(12;15) translocations
Source: Oncotarget. 2018 Oct 2;9(77):34528–42. doi: 10.18632/oncotarget.26160 (PMC6195379; doi:10.18632/oncotarget.26160)
Supplement: Supplementary file 4 [file oncotarget-09-34528-s004.xlsx]

## Sheet: Sheet1
Supplementary Table 3: Characterization of VDJ junctions in hs3b-4-/- and hs3b-4+/- PCTs
Case	Genotype	Allele	Vh family	Type of rearrangement	V primer	FWR1	CDR1	FWR2	CDR2	FWR3	CDR3	N	D	N	J	C-region or Tx partner
77206	KO	KO	10	Vh10.2a DSP2.3 JH4 IF unmutated	GTCTGGTGGAGGATTGGTGCA	GCCTAAAGGGTCATTGAAACTCTCATGTGCAGCCTCT	GGATTCACCTTCAATACCTACGCC	ATGAACTGGGTCCGCCAGGCTCCAGGAAAGGGTTTGGAATGGGTTGCTCGC	ATAAGAAGTAAAAGTAATAATTATGCAACA	TATTATGCCGATTCAGTGAAAGACAGGTTCACCATCTCCAGAGATGATTCACAAAGCATGCTCTATCTGCAAATGAACAACTTGAAAACTGAGGACACAGCCATGTATTACTGT	GTGAG	TC	TCTACTATGGTTACGAC		TATGCTATGGACTACTGGGGTCAAGGAACCTCAGTCACCGTCTCCTCA	UD
77210	KO	KO	1	J558.b DST4.2 JH1-Myc IF 98.1%	AAGCCTGGGGCTTCAGTGAAG	ATGTCCTGCAAGGCTTCT	GGCTACACCTTCACCAGCTACTGG	ATGCACTGGGTGAAGCAGAGGCCTGGACAAGGCCTTGAGTGGATCGGAgtG	ATTGATCCTTCtGATAGTTATACT	AGCTACAATCAAAAGTTCAAGGGCAAGGCCACATTGACTGTAGACACATCCTCCAGCACAaCCTACATGCAGCTCAGCAGCCTGACATCTGAGGACTCTGCGGTCTATTACTGT	ACAAGA	TGGG	TCGGG	GGTCT	GTACTTCGATGTCTGGGGCGCAGGGACCACGGTCACCGTCTCCTCA	Myc
77210	KO	KO	5	7183.2.3 DFL16.1 JH4-Ca outF unmutated	GTGGAGTCTGGGGGAGGCTTA	GTGCAGCCTGGAGAGTCCCTGAAACTCTCCTGTGAATCCAAT	GAATACGAATTCCCTTCCCATGAC	ATGTCTTGGGTCCGCAAGACTCCGGAGAAGAGGCTGGAGTTGGTCGCAGCC	ATTAATAGTGATGGTGGTAGCACC	TACTATCCAGACACCATGGAGAGACGATTCATCATCTCCAGAGACAATACCAAGAAGACCCTGTACCTGCAAATGAGCAGTCTGAGGTCTGAGGACACAGCCTTGTATTACTGT	GCAAG	GT	CGGTAGTAGCTA		TGCTATGGACTACTGGGGTCAAGGAACCTCAGTCACCGTCTCCTCA	Ca
77217	KO	KO	9	VGAM3.8.a5.105 DSP2.5 JH4-Cm IF unmutated	TGGAGAGACAGTCAAGATCTCC	TGCAAGGCTTCT	GGTTATACCTTCACAGACTATTCA	ATGCACTGGGTGAAGCAGGCTCCAGGAAAGGGTTTAAAGTGGATGGGCTGG	ATAAACACTGAGACTGGTGAGCCA	ACATATGCAGATGACTTCAAGGGACGGTTTGCCTTCTCTTTGGAAACCTCTGCCAGCACTGCCTATTTGCAGATCAACAACCTCAAAAATGAGGACACGGCTACATATTTCTGT	GCTAGA	AAGGGG	TACTATGGTAA		TTACTATGCTATGGACTACTGGGGTCAAGGAACCTCAGTCACCGTCTCCTCA	Cm
77628	KO	KO	10	Vh10.2a DSP2.9 JH3-Cm IF unmutated	GTCTGGTGGAGGATTGGTGCA	GCCTAAAGGGTCATTGAAACTCTCATGTGCAGCCTCT	GGATTCACCTTCAATACCTACGCC	ATGAACTGGGTCCGCCAGGCTCCAGGAAAGGGTTTGGAATGGGTTGCTCGC	ATAAGAAGTAAAAGTAATAATTATGCAACA	TATTATGCCGATTCAGTGAAAGACAGGTTCACCATCTCCAGAGATGATTCACAAAGCATGCTCTATCTGCAAATGAACAACTTGAAAACTGAGGACACAGCCATGTATTACTGT	GTGAG	AGGCAAGGCCCC	TGATGGTTACT	CT	TGGTTTGCTTACTGGGGCCAAGGGACTCTGGTCACTGTCTCTGCA	UD
78217	KO	KO	9	VGAM3.8.a1.96 DSP2.3 JH2-Cm IF mutated 97.4% Stop Codon	TCCAGCTGCAGCAGTCTGG	ACCTGAGCTGgAGAAGCCTGGAGAGACAGTCAAGATCTCCTGCAGGGCTTCT	GGGTATAaCTTCACAAAgTATGGA	ATGAACTGGGTGAAGCAGGCTCCAGGAAAGGGTTTAAAGTGGATGGGCTGG	ATAAACACCTACACTGGAGAGCCA	ACATATGCTGATGACTTCAAGGGACGGTTTGtCTTCTCTTTGGAAACCTCTGtCAGCACTGCCTATTTGtAGATCAACAACCTCAAAAATGAGGACATGGCTACATATTTCTGT	GCAAGA	AGAGAG	GGTTACGAC	GAAAGGGG	CTTTGACTACTGGGGCCAAGGCACCACTCTCACAGTCTCCTCA	Cm
78217	KO	KO	10	VH10.3a DSP2.5 JH4 outF unmutated	GTCTGGTGAAGGATTGGTGCA	GCCTAAAGGGTCATTGAAACTCTCATGTGCAGCCTCT	GGATTCACCTTCAATACCTACGCC	ATGAACTGGGTCCGCCAGGCTCCAGGAAAGGGTTTGGAATGGGTTGCTCGC	ATAAGAAGTAAAAGTAATAATTATGCAACA	TATTATGCCGATTCAGTGAAAGACAGGTTCACCATCTCCAGAGATGATTCACAAAGCATGCTCTATCTGCAAATGAACAACTTGAAAACTGAGGACACAGCCATGTATTACTGT	GTGAGAG	GG	ATGGTAACTAC	CC	TTACTATGCTATGGACTACTGGGGTCAAGGAACCTCgGTCACCGTCTCC	UD
78635	KO	KO	5	7183.2.3 DSP2.2 JH4 outF unmutated	GTGGAGTCTGGGGGAGGCTTA	GTGCAGCCTGGAGAGTCCCTGAAACTCTCCTGTGAATCCAAT	GAATACGAATTCCCTTCCCATGAC	ATGTCTTGGGTCCGCAAGACTCCGGAGAAGAGGCTGGAGTTGGTCGCAGCC	ATTAATAGTGATGGTGGTAGCACC	TACTATCCAGACACCATGGAGAGACGATTCATCATCTCCAGAGACAATACCAAGAAGACCCTGTACCTGCAAATGAGCAGTCTGAGGTCTGAGGACACAGCCTTGTATTACTGT	GCAAGACA	TGAGAA	GATTAC	CTGT	ATTACTATGCTATGGACTACTGGGGTCAAGGAACCTCAGTCACCGTCTCCTCA	UD
78635	KO	KO	1	J558.13 JH2-Myc IF unmutated	AGGCCTGGGGCTTCAGTGAAG	GTGTCCTGCAAGGCTTCT	GGATACGCCTTCACTAATTACTTG	ATAGAGTGGGTAAAGCAGAGGCCTGGACAGGGCCTTGAGTGGATTGGAGTG	ATTAATCCTGGAAGTGGTGGTACT	AACTACAATGAGAAGTTCAAGGGCAAGGCAACACTGACTGCAGACAAATCCTCCAGCACTGCCTACATGCAGCTCAGCAGCCTGACATCTGATGACTCTGCGGTTTATTTCTGT	GCA	GCCGGAGA			TGACTACTGGGGCCAAGGCACCACTCTCACAGTCTCCTCA	Myc
79097	KO	KO	1	J558.35 DSP2.8 JH3 IF unmutated	GCCTGGGGCTTCAGTGAAG	TTGTCCTGCAAGGCTTCT	GGCTACACCTTCACCAGCTACTAT	ATGTACTGGGTGAAGCAGAGGCCTGGACAAGGCCTTGAGTGGATTGGAGAG	ATTAATCCTAGCAATGGTGGTACT	AACTTCAATGAGAAGTTCAAGAGCAAGGCCACACTGACTGTAGACAAATCCTCCAGCACAGCATACATGCAACTCAGCAGCCTGACATCTGAGGACTCTGCGGTCTATTACTGT	ACAAGA	CAAGG	GTATG	CC	TTTGCTTACTGGGGCCAAGGGACTCTGGTCACTGTCTCTGCA	UD
79298	KO	KO	9	VGAM3.8.a2.98 DFL16.1 JH3 outF unmutated	TGGAGAGACAGTCAAGATCTCC	TGCAAGGCTTCT	GGCTATACCTTCACAAACTATGCA	ATGCACTGGGTGAAGCAGGCTCCAGGAAAGGGTTTAAAGTGGATGGGCTGG	AAATACACCAACACTGGAGAGCCA	ACATATGGTGATGACTTCAAGGGACGGTTTGCCTTCTCTTTGGAAACCTCTGCCAGCACTGCCTATTTGCAGATCAACAACCTCAAAAATGAGGACATGGCTACATATTTCTGT	GCAAGA	CCC	ATTACTACGGTAGTAGCTAC	TA	GCTTACTGGGGCCAAGGGACTCTGGTCACTGTCTCTGC	UD
79299	KO	KO	1	J558.36 DFL16.1 JH4 IF unmutated	GCCTGGGGCTTCAGTGAAG	CTGTCCTGCAAGGCTTCT	GGCTACACCTTCACCAGCTACTGG	ATGCACTGGGTGAAGCAGAGGCCTGGACGAGGCCTTGAGTGGATTGGAAGG	ATTGATCCTAATAGTGGTGGTACT	AAGTACAATGAGAAGTTCAAGAGCAAGGCCACACTGACTGTAGACAAACCCTCCAGCACAGCCTACATGCAGCTCAGCAGCCTGACATCTGAGGACTCTGCGGTCTATTACTGT	ACAAGA	TGGG	ACTACGGTAGTAGCT	G	TGCTATGGACTACTGGGGTCAAGGAACCTCAGTCACCGTCTCCTCA	UD
79607	KO	KO	9	VGAM3.8.a1.96 DSP2.5 JH4-Cg2b IF 2 mut 99.2%	TGGAGAGACAGTCAAGATCTCC	TGCAAGGCTTCT	GGGTATACCTTCACAAACTATGGA	ATGAACTGGGTGAAGCAGGCTCCAGGAAAGGGTTTAAAGTGGATGGGCTGG	ATAAACACCTACACTGGAGAGCCA	ACATATGCTGgTGACTTCAAGGGACGGTTTGCCTTCTCTTTGGAAACCTCTGCCAGaACTGCCTATTTGCAGATCAACAACCTCAAAAATGAGGACATGGCTACATATTTCTGT	GCAAGA	TCGGGACCGGCT	TATGGTAACTAC	GAC	GCTATGGACTACTGGGGTCAAGGAACCTCAGTCACCGTCTCCTCA	Cg2b
79611	KO	KO	1	J558.5 DSP2.5 JH2-Ca IF unmutated	GCCTGGGGCTTCAGTGAAG	ATATCCTGCAAGACTTCT	GGATACACATTCACTGAATACACC	ATGCACTGGGTGAAGCAGAGCCATGGAAAGAGCCTTGAGTGGATTGGAGGT	ATTAATCCTAACAATGGTGGTACT	AGCTACAACCAGAAGTTCAAGGGCAAGGCCACATTGACTGTAGACAAGTCCTCCAGCACAGCCTACATGGAGCTCCGCAGCCTGACATCTGAGGATTCTGCAGTCTATTACTGT	GCAAGA		GGTAACT	TT	TACTTTGACTACTGGGGCCAAGGCACCACTCTCACAGTCTCCTCA	Ca
79923	KO	KO	5	VH7183.a37.59-Myc IF mut 97.1%		GTGAAGCCTGGAGGGTCCCTGAAACTCTCCTGTGCAGCCTCT	GGATTCACTTTCAGTgGCTATGCC	ATGTCTTGGGTTCGCCAGACTCCAGAGAAGAGGCTGGAGTGGGTCGCATCC	ATTAGTgGTGGTGGTAGCACC	TACTATCCAGACAGTGTGAAGGGCCGACTCACCATCTCCAGAGACAATGCCAGGAACATCCTGTACCTGCAAATGAGCAGTCTGAGGTCTGgGGACACGGCCAGAACGAC MYC						Myc
79955	KO	KO	5	7183.2.3 DSP2.10 JH2-Cm outF unmutated	GTGGAGTCTGGGGGAGGCTTA	GTGCAGCCTGGAGAGTCCCTGAAACTCTCCTGTGAATCCAAT	GAATACGAATTCCCTTCCCATGAC	ATGTCTTGGGTCCGCAAGACTCCGGAGAAGAGGCTGGAGTTGGTCGCAGCC	ATTAATAGTGATGGTGGTAGCACC	TACTATCCAGACACCATGGAGAGACGATTCATCATCTCCAGAGACAATACCAAGAAGACCCTGTACCTGCAAATGAGCAGTCTGAGGTCTGAGGACACAGCC		GGGGGG	TATAGGTAC	T	CTACTTTGACTACTGGGGCCAAGGCACCACTCTCACAGTCTCCTCA	Cm
79081	Het	KO	5	7183.2.3 DFL16.1 JH4-Cg2a outF unmutated	GGAGTCTGGGGGAGGCTTA	GTGCAGCCTGGAGAGTCCCTGAAACTCTCCTGTGAATCCAAT	GAATACGAATTCCCTTCCCATGAC	ATGTCTTGGGTCCGCAAGACTCCGGAGAAGAGGCTGGAGTTGGTCGCAGCC	ATTAATAGTGATGGTGGTAGCACC	TACTATCCAGACACCATGGAGAGACGATTCATCATCTCCAGAGACAATACCAAGAAGACCCTGTACCTGCAAATGAGCAGTCTGAGGTCTGAGGACACAGCCTTGTATTACTGT	GCAAG	GT	CGGTAGTAGCTA		TGCTATGGACTACTGGGGTCAAGGAACCTCAGTCACCGTCTCCTCA	Cg2a
82794	Het	KO	16	VH36-60.a8.117 DFL16.3 JH4-Myc outF unmutated	TCTCAGACTCTGTCTCTCACC	TGTTCTGTCACT	GGCGACTCCATCACCAGTGGTTAC	TGGAACTGGATCCGGAAATTCCCAGGGAATAAACTTGAGTACATGGGGTAC	ATAAGCTACAGTGGTAGCACT	TACTACAATCCATCTCTCAAAAGTCGAATCTCCATCACTCGAGACACATCCAAGAACCAGTACTACCTGCAGTTGAATTCTGTGACTACTGAGGACACAGCCACATATTACTGT	GCAAGATA	TTG	GGTAGCT	CCT	ATTACTATGCTATGGACTACTGGGGTCAAGGAACCTCAGTCACCGTCTCCTCA	Myc
84591	Het	KO	1	J558.8 DSP2.3 JH3-Cm IF 1 mut 99.6	AGCCTGGGGCTTCAGTGAAG	ATATCCTGCAAGGCTTCT	GGTTACTCATTCACTGGCTACACC	ATGAACTGGGTGAAGCAGAGCCATGGAAAGAACCTTGAGTGGATTGGACTT	ATTAATCCTTACAATGGTGGTAcT	AGCTACAACCAGAAGTTCAAGGGCAAGGCCACATTAACTGTAGACAAGTCATCCAGCACAGCCTACATGGAGCTCCTCAGTCTGACATCTGAGGACTCTGCAGTCTATTACTGT	GCAAGA	G	ACTATGGTTACGAC	GGACGGGT	TTACTGGGGCCAAGGGACTCTGGTCACTGTCTCTGCA	Cm
84591	Het	WT	NA	DQ52 JH4 non-productive									TCTGACTGGTGCAAGGTTTTGACTAAGCGGAGCA	T	CTATGCTATGGACTACTGGGGTCAAGGAACCTCAGTCACCGTCTCCTCAGGTAA	UD
84592	Het	WT	1	J558.19 DFL16.1 JH4 IF unmutated	AAGCCCTGGGGCTTCAGTGAAG	TTGTCCTGCAAGGCTTCT	GGCTACACCTTTACTAGCTACTGG	ATGCAGTGGGTAAAACAGAGGCCTGGACAGGGTCTGGAATGGATTGGGGCT	ATTTATCCTGGAGATGGTGATACT	AGGTACACTCAGAAGTTCAAGGGCAAGGCCACATTGACTGCAGATAAATCCTCCAGCACAGCCTACATGCAACTCAGCAGCTTGGCATCTGAGGACTCTGCGGTCTATTACTGT	GC	C	TATTACTACGGT		TGGGGTCAAGGAACCTCAGTCACCGTCTCCTCA	UD
84609	Het	KO	1	J558.37 DSP2.9 JH2-Cm outF mutated 98.3%	AAGCCTGGAGCTTCAGTGAAG	CTGTCCTGCAAGGCTTCT	GGCTACACATTCACCAGgTACTGG	ATGCACTGGGTGAAGCAGAGGCCTGGACAAGGCCTTGAGTtGATTGGAAAT	ATTTATCCTGGTAGTGGTAGTACT	AACTACGATGAGAAtTTCAAGAGCAAGGCCACACTGACTGTAGACACATCCTCCAGCACAGCCTACATGCAGCTCgGCAGCCTGACATCTGAGGACTCTGCGGTCTATTACTGT	ACA	TTG	ATGGTTACGAC		TACTTTGACTACTGGGGCCAAGGCACCACTCTCACAGTCTCCTCA	Cm
84609	Het	WT	6	J606.1.79 DSP2.2 JH4-Myc IF mutated 92.2%		AACTCTCCTGTGTaGCCTaT	GGATTtACTTTCAGTAgCTACTGG	ATGtctTGGGTCCGCCAGTCTCCAGAGAAGGGGCTTGAcGTGGGTTGCTGAA	ATTAGATTGcAATCTgATAATTATGCAACg	CATTATGCGGAGTCTGTGAAAGGGAaGTTCACCATCTCAAGAGATGATTCCAAAAGTcGTcTCTACCTGCAAATGAACAgCTTAAGAaCTGAAGACAgTGGaATTTATTACTGT	ACCcGG	GGGG	GATTAC	TC	TGGACTACTGGGGTCAAGGAACCTCAGTCACCGTCTCCTCA	Myc
84829	Het	UN	16	VH36-60.a6.114 DFL16.1 JH2 IF unmutated	TCTCAGACTCTGTCTCTCACC	TGCTCTGTCACT	GGCTACTCCATCACCAGTGGTTATTAC	TGGAACTGGATCCGGCAGTTTCCAGGAAACAAACTGGAATGGATGGGCTAC	ATAAGCTACGACGGTAGCAAT	AACTACAACCCATCTCTCAAAAATCGAATCTCCATCACTCGTGACACATCTAAGAACCAGTTTTTCCTGAAGTTGAATTCTGTGACTACTGAGGACACAGCTACATATTACTGT	GCAAGAG	T	TTACTACGGTAGTAGCTAC		TACTTTGACTACTGGGGCCAAGGCACCACTCTCACAGTCTCCTCA	UD
DJ	rearrangement
UD	undetermined
lower case	mutations
bold	insertions
