# Supplementary material for: 3’Igh enhancers hs3b/hs4 are dispensable for Myc deregulation in mouse plasmacytomas with T(12;15) translocations
Source: Oncotarget. 2018 Oct 2;9(77):34528–42. doi: 10.18632/oncotarget.26160 (PMC6195379; doi:10.18632/oncotarget.26160)
Supplement: Supplementary file 5 [file oncotarget-09-34528-s005.xlsx]

## Sheet: Sheet1
Supplementary Table 4: Characterization of switch region junctions in hs3b-4-/- PCTs
Case	Genotype	Sm region sequence	3' switch region sequence	3' switch region
77208	KO	GGTGAGCTGAGCTGGGCTGAGCTGGACTGA	aGGAGAGCTGGAGATGATAGGAATGTGGAG	Sg2b
77210	KO	TGTCTGGAATTATTTCAGTTAAGTGTATTA	GGGCTGAACAAGGCTGACCTTACCTAGACC	Sa
79081	KO	GCTGGGGTGAGCTCAGCTATGCTACGCTGT	ATTGTGGAAGGTAGTGTACAGGAGAGGTGG	Sg2a
79611	KO	GAGCTGGGGTAAGCTGGGATGAGCTGGGGT	GAGCTGGGTTGAACTGAGCAAGGCTGGATG	Sa
lower case	mutations
underlined	shared
