# Supplementary material for: 3’Igh enhancers hs3b/hs4 are dispensable for Myc deregulation in mouse plasmacytomas with T(12;15) translocations
Source: Oncotarget. 2018 Oct 2;9(77):34528–42. doi: 10.18632/oncotarget.26160 (PMC6195379; doi:10.18632/oncotarget.26160)
Supplement: Supplementary file 6 [file oncotarget-09-34528-s006.xlsx]

## Sheet: Sheet1
Supplementary Table 5: Characterization of immunoglobulin secretion by hs3b-4-/-, hs3b-4+/- and hs3b-4+/+ PCTs
1	77198	g.0 -/-							1	79081	g.1 +/-
2	77206	g.0 -/-							2	79097	g.0 -/-
3	77208	g.0 -/-							3	78224	g.0 -/-
4	77208	g.1 -/-							4	79943	g.1 -/-
5	77216	g.0 -/-							5	79955	g.0 -/-
6	77216	g.1 -/-							6	79606	g.0 -/-
7	77217	g.0 -/-							7	79097	g.0 -/-
8	77217	g.1 -/-							8	79943	g.0 -/-
9	77599	g.0 -/-							9	77713	g.0 -/-
10	77609	g.0 -/-							10	78217	g.0 -/-
11	77624	g.0 -/-							11	77713	g.0 -/-
12	77624	g.1 -/-							12	77208	g.0 -/-
13	77628	g.0 -/-							13	77731	g.0 -/-
14	77631	g.0 -/-							14	normal serum	+/+
15	normal serum	+/+
1	77713	g.0 -/-							1	78635	g.0 -/-
2	77731	g.0 -/-							2	79606	g.0 -/-
3	77750	g.0 -/-							3	77624	g.1 -/-
4	78229	g.0 -/-							4	77216	g.0 -/-
5	78229	g.1 -/-							5	79089	g.0 +/-
6	78230	g.0 -/-							6	78635	g.0 -/-
7	78217	g.0 -/-							7	79103	g.0 -/-
8	78217	g.1 -/-							8	79607	g.0 -/-
9	78634	g.0 -/-							9	79103	g.0 -/-
10	78635	g.0 -/-							10	77217	g.0 -/-
11	78626	g.0 -/-							11	79923	g.0 -/-
12	79096	g.0 -/-							12	79096	g.0 -/-
13	79097	g.0 -/-							13	78217	g.0 -/-
14	79103	g.0 -/-							14	78229	g.0 -/-
15	normal serum	+/+							15	normal serum	+/+
1	79298	g.0 -/-							1	MPC11	+/+
2	79299	g.0 -/-							2	79923	g.0 -/-
3	79304	g.0 -/-							3	79607	g.0 -/-
4	79606	g.0 -/-							4	79082	g.0 +/-
5	79606	g.1 -/-							5	79096	g.0 -/-
6	79607	g.1 -/-							6	79609	g.0 -/-
7	79923	g.0 -/-							7	79089	g.0 +/-
8	79943	g.1 -/-							8	78626	g.0 -/-
9	79943	g.1 -/-							9	78634	g.0 -/-
10	79954	g.0 -/-							10	77208	g.0 -/-
11	80114	g.0 -/-							11	79611	g.0 -/-
12	80116	g.0 -/-							12	77217	g.0 -/-
13	80585	g.0 -/-							13	79293	g.0 -/-
14	normal serum	+/+							14	79577	g.0 +/-
									15	normal serum	+/+
1	79080	g.0 +/-
2	79081	g.0 +/-
3	79081	g.1 -/-
4	79082	g.0 +/-
5	79089	g.1 -/-
6	79089	g.0 +/-
7	79580	g.0 +/-
8	79594	g.0 +/-
9	79955	g.0 -/-
10	79956	g.0 -/-
11	79958	g.0 -/-
12	81778	g.0 +/-
13	76092	g.0 -/-
14	tepc 4035	g.0 +/+
15	normal serum	+/+
WT Balb/c with PCTs day 150 post pristane
1	9034	g.0 +/+
2	9035	g.0 +/+
3	9036	g.0 +/+
4	9037	g.0 +/+
5	9038	g.0 +/+
6	9039	g.0 +/+
7	9040	g.0 +/+
8	9041	g.0 +/+
9	9042	g.0 +/+
10	9043	g.0 +/+
11	9044	g.0 +/+
12	9045	g.0 +/+
13	9046	g.0 +/+
14	9047	g.0 +/+
15	9048	g.0 +/+
